# Supplementary material for: International Proficiency Test Targeting a Large Panel of Botulinum Neurotoxin Sero- and Subtypes in Different Matrices
Source: Toxins (Basel). 2024 Nov 8;16(11):485. doi: 10.3390/toxins16110485 (PMC11598462; doi:10.3390/toxins16110485)
Supplement: Supplementary file 1 [file toxins-16-00485-s001.zip]

Archive with 1 entries (1 files):
- toxins-3283609-supplementary.pdf
